# Supplementary material for: Hollow Channel Formation inside Sodium Aluminoborate Glass by Femtosecond Laser Writing and Distilled Water Etching
Source: Materials (Basel). 2021 Sep 23;14(19):5495. doi: 10.3390/ma14195495 (PMC8509244; doi:10.3390/ma14195495)
Supplement: Supplementary file 1 [file materials-14-05495-s001.zip]

Archive with 1 entries (1 files):
- materials-1369785 -supplementary.pdf
